# Supplementary material for: Cerebrovascular-Specific Extracellular Matrix Bioink Promotes Blood–Brain Barrier Properties
Source: Biomater Res. 2024 Dec 5;28:0115. doi: 10.34133/bmr.0115 (PMC11617618; doi:10.34133/bmr.0115)
Supplement: Supplementary 1 — Fig. S1 Table S1 Movie S1 [file bmr.0115.f1.zip]

Archive with 3 entries (3 files):
- License to publish combined.pdf
- Movie S1..mp4
- Supplemental file (20241011).docx
